# Supplementary material for: A GTP-driven central carbon metabolism in the cellulolytic bacterium Ruminiclostridium cellulolyticum
Source: Commun Biol. 2025 Mar 30;8:523. doi: 10.1038/s42003-025-07971-7 (PMC11955521; doi:10.1038/s42003-025-07971-7)
Supplement: Supplementary file 2 — Supplementary Data [file 42003_2025_7971_MOESM2_ESM.xlsx]

## Sheet: fig 2A FBP =0
Experimental conditions: temperature 37°C. GDP = 5 mM [pyruvate kinase] 0.2 µM FBP = 0										SA stands for specific activity
			Injection Name						Amount	SA	mean SA	Standard Deviation SA
									mM	iu/µmol	iu/µmol	iu/µmol
									A2D_Analog
			Selected Peak:						Pyruvate
			PEP 0.25 mM KCl 30 mM GDP 5 mM PK 0.2µM 30min n1						0.2664	66.6
			PEP 0.25 mM KCl 30 mM GDP 5 mM PK 0.2µM 30min n2						0.2573	64.325	64.15	2.07555
			PEP 0.25 mM KCl 30 mM GDP 5 mM PK 0.2µM 30min n3						0.2461	61.525
			PEP 0.5 mM KCl 30 mM GDP 5 mM 15min						0
			PEP 0.5 mM KCl 30 mM GDP 5 mM PK 0.2µM 15min n1						0.3528	117.6
			PEP 0.5 mM KCl 30 mM GDP 5 mM PK 0.2µM 15min n2						0.35	116.667	119.856	3.86861
			PEP 0.5 mM KCl 30 mM GDP 5 mM PK 0.2µM 15min n3						0.3759	125.3
			PEP 0.75 mM KCl 30 mM GDP 5 mM 15min						0
			PEP 0.75 mM KCl 30 mM GDP 5 mM PK 0.2µM 15min n1						0.4319	143.967
			PEP 0.75 mM KCl 30 mM GDP 5 mM PK 0.2µM 15min n2						0.4681	156.033	153.522	7.00568
			PEP 0.75 mM KCl 30 mM GDP 5 mM PK 0.2µM 15min n3						0.4817	160.567
			PEP 1 mM KCl 30 mM GDP 5 mM 15min						0
			PEP 1 mM KCl 30 mM GDP 5 mM PK 0.2µM 15min n1						0.5444	181.467
			PEP 1 mM KCl 30 mM GDP 5 mM PK 0.2µM 15min n2						0.5024	167.467	181.444	11.4037
			PEP 1 mM KCl 30 mM GDP 5 mM PK 0.2µM 15min n3						0.5862	195.4
			PEP 2 mM KCl 30 mM GDP 5 mM 15min						0
			PEP 2 mM KCl 30 mM GDP 5 mM PK 0.2µM 15min n1						0.7897	263.233
			PEP 2 mM KCl 30 mM GDP 5 mM PK 0.2µM 15min n2						0.7178	239.267	257.111	12.8234
			PEP 2 mM KCl 30 mM GDP 5 mM PK 0.2µM 15min n3						0.8065	268.833
			PEP 5 mM KCl 30 mM GDP 5 mM 10min						0
			PEP 5 mM KCl 30 mM GDP 5 mM PK 0.2µM 10min n1						1.1605	580.25
			PEP 5 mM KCl 30 mM GDP 5 mM PK 0.2µM 10min n2						1.0764	538.2	567.533	20.8028
			PEP 5 mM KCl 30 mM GDP 5 mM PK 0.2µM 10min n3						1.1683	584.15
			PEP 10 mM KCl 30 mM GDP 5 mM 10min						0
			PEP 10 mM KCl 30 mM GDP 5 mM PK 0.2µM 10min n1						1.7939	896.95
			PEP 10 mM KCl 30 mM GDP 5 mM PK 0.2µM 10min n2						1.7696	884.8	874.633	23.4987
			PEP 10 mM KCl 30 mM GDP 5 mM PK 0.2µM 10min n3						1.6843	842.15
			PEP 25 mM KCl 30 mM GDP 5 mM 5min						0.0116
			PEP 25 mM KCl 30 mM GDP 5 mM PK 0.2µM 5min n1						1.6054	1605.4
			PEP 25 mM KCl 30 mM GDP 5 mM PK 0.2µM 5min n2						1.6275	1627.5	1625.13	15.2382
			PEP 25 mM KCl 30 mM GDP 5 mM PK 0.2µM 5min n3						1.6425	1642.5

## Sheet: Fig 2A FBP = 0.5 mM
Experimental conditions: temperature 37°C. GDP = 5 mM [pyruvate kinase] 0.1 µM FBP = 0.5 mM
										SA stands for specific activity
			Injection Name						Amount	SA	mean SA	Standard Deviation SA
									mM	iu/µmol	iu/µmol	iu/µmol
									A2D_Analog
			Selected Peak:						Pyruvate
			PEP 0.25 mM KCl 30 mM GDP 5 mM 10min						0
			PEP 0.25 mM KCl 30 mM GDP 5 mM F1,6dP 0.5mM PK 0.1µM 10min n1						0.1025	102.5
			PEP 0.25 mM KCl 30 mM GDP 5 mM F1,6dP 0.5mM PK 0.1µM 10min n2						0.0641	64.1	93.3	21.113
			PEP 0.25 mM KCl 30 mM GDP 5 mM F1,6dP 0.5mM PK 0.1µM 10min n3						0.1133	113.3
			PEP 0.5 mM KCl 30 mM GDP 5 mM 10min						0
			PEP 0.5 mM KCl 30 mM GDP 5 mM F1,6dP 0.5mM PK 0.1µM 10min n1						0.2137	213.7
			PEP 0.5 mM KCl 30 mM GDP 5 mM F1,6dP 0.5mM PK 0.1µM 10min n2						0.2266	226.6	214	10.1676
			PEP 0.5 mM KCl 30 mM GDP 5 mM F1,6dP 0.5mM PK 0.1µM 10min n3						0.2017	201.7
			PEP 0.75 mM KCl 30 mM GDP 5 mM 10min						0
			PEP 0.75 mM KCl 30 mM GDP 5 mM F1,6dP 0.5mM PK 0.1µM 10min n1						0.2006	200.6
			PEP 0.75 mM KCl 30 mM GDP 5 mM F1,6dP 0.5mM PK 0.1µM 10min n2						0.2069	206.9	217	18.914
			PEP 0.75 mM KCl 30 mM GDP 5 mM F1,6dP 0.5mM PK 0.1µM 10min n3						0.2435	243.5
			PEP 1 mM KCl 30 mM GDP 5 mM 5min						0
			PEP 1 mM KCl 30 mM GDP 5 mM F1,6dP 0.5mM PK 0.1µM 5min n1						0.186	372
			PEP 1 mM KCl 30 mM GDP 5 mM F1,6dP 0.5mM PK 0.1µM 5min n2						0.181	362	343.733	33.1563
			PEP 1 mM KCl 30 mM GDP 5 mM F1,6dP 0.5mM PK 0.1µM 5min n3						0.1486	297.2
			PEP 2 mM KCl 30 mM GDP 5 mM 5min						0
			PEP 2 mM KCl 30 mM GDP 5 mM F1,6dP 0.5mM PK 0.1µM 5min n1						0.288	576
			PEP 2 mM KCl 30 mM GDP 5 mM F1,6dP 0.5mM PK 0.1µM 5min n2						0.3712	742.4	648.467	69.6077
			PEP 2 mM KCl 30 mM GDP 5 mM F1,6dP 0.5mM PK 0.1µM 5min n3						0.3135	627
			PEP 5 mM KCl 30 mM GDP 5 mM 5min						0
			PEP 5 mM KCl 30 mM GDP 5 mM F1,6dP 0.5mM PK 0.1µM 5min n1						0.852	1704
			PEP 5 mM KCl 30 mM GDP 5 mM F1,6dP 0.5mM PK 0.1µM 5min n2						0.8517	1703.4	1729.6	36.629
			PEP 5 mM KCl 30 mM GDP 5 mM F1,6dP 0.5mM PK 0.1µM 5min n3						0.8907	1781.4
			PEP 10 mM KCl 30 mM GDP 5 mM 5min						0
			PEP 10 mM KCl 30 mM GDP 5 mM F1,6dP 0.5mM PK 0.1µM 5min n1						1.1518	2303.6
			PEP 10 mM KCl 30 mM GDP 5 mM F1,6dP 0.5mM PK 0.1µM 5min n2						1.1671	2334.2	2322.13	13.303
			PEP 10 mM KCl 30 mM GDP 5 mM F1,6dP 0.5mM PK 0.1µM 5min n3						1.1643	2328.6
			PEP 25 mM KCl 30 mM GDP 5 mM 5min						0
			PEP 25 mM KCl 30 mM GDP 5 mM F1,6dP 0.5mM PK 0.1µM 5min n1						1.6369	3273.8
			PEP 25 mM KCl 30 mM GDP 5 mM F1,6dP 0.5mM PK 0.1µM 5min n2						1.578	3156	3224.8	50.0882
			PEP 25 mM KCl 30 mM GDP 5 mM F1,6dP 0.5mM PK 0.1µM 5min n3						1.6223	3244.6

## Sheet: Fig 2A FBP = 3 mM
Experimental conditions: temperature 37°C. GDP = 5 mM [pyruvate kinase] = 50 nM FBP =3 mM										SA stands for specific activity
			Injection Name						Amount	SA	mean SA	Standard Deviation SA
									mM	iu/µmol	iu/µmol	iu/µmol
									A2D_Analog
			Selected Peak:						Pyruvate
			PEP 0.25 mM KCl 30 mM GDP 5 mM 5min						0
			PEP 0.25 mM KCl 30 mM GDP 5 mM F1,6dP 3mM PK 50nM 5min n1						0.0161	64.4
			PEP 0.25 mM KCl 30 mM GDP 5 mM F1,6dP 3mM PK 50nM 5min n2						0.0442	176.8	213.6	36.8
			PEP 0.25 mM KCl 30 mM GDP 5 mM F1,6dP 3mM PK 50nM 5min n3						0.0626	250.4
			PEP 0.5 mM KCl 30 mM GDP 5 mM 5min						0
			PEP 0.5 mM KCl 30 mM GDP 5 mM F1,6dP 3mM PK 50nM 5min n1						0.1363	545.2
			PEP 0.5 mM KCl 30 mM GDP 5 mM F1,6dP 3mM PK 50nM 5min n2						0.1881	752.4	684.933	98.8258
			PEP 0.5 mM KCl 30 mM GDP 5 mM F1,6dP 3mM PK 50nM 5min n3						0.1893	757.2
			PEP 0.75 mM KCl 30 mM GDP 5 mM 5min						0
			PEP 0.75 mM KCl 30 mM GDP 5 mM F1,6dP 3mM PK 50nM 5min n1						0.2012	804.8
			PEP 0.75 mM KCl 30 mM GDP 5 mM F1,6dP 3mM PK 50nM 5min n2						0.2298	919.2	903.067	74.5263
			PEP 0.75 mM KCl 30 mM GDP 5 mM F1,6dP 3mM PK 50nM 5min n3						0.2463	985.2
			PEP 1 mM KCl 30 mM GDP 5 mM 5min						0
			PEP 1 mM KCl 30 mM GDP 5 mM F1,6dP 3mM PK 50nM 5min n1						0.3626	1450.4
			PEP 1 mM KCl 30 mM GDP 5 mM F1,6dP 3mM PK 50nM 5min n2						0.3855	1542	1461.33	61.8853
			PEP 1 mM KCl 30 mM GDP 5 mM F1,6dP 3mM PK 50nM 5min n3						0.3479	1391.6
			PEP 2 mM KCl 30 mM GDP 5 mM 5min						0
			PEP 2 mM KCl 30 mM GDP 5 mM F1,6dP 3mM PK 50nM 5min n1						0.6941	2776.4
			PEP 2 mM KCl 30 mM GDP 5 mM F1,6dP 3mM PK 50nM 5min n2						0.6669	2667.6	2700.67	53.6948
			PEP 2 mM KCl 30 mM GDP 5 mM F1,6dP 3mM PK 50nM 5min n3						0.6645	2658
			PEP 5 mM KCl 30 mM GDP 5 mM 5min						0
			PEP 5 mM KCl 30 mM GDP 5 mM F1,6dP 3mM PK 50nM 5min n1						1.1385	4554
			PEP 5 mM KCl 30 mM GDP 5 mM F1,6dP 3mM PK 50nM 5min n2						1.1035	4414	4468.53	61.1972
			PEP 5 mM KCl 30 mM GDP 5 mM F1,6dP 3mM PK 50nM 5min n3						1.1094	4437.6
			PEP 10 mM KCl 30 mM GDP 5 mM 5min						0
			PEP 10 mM KCl 30 mM GDP 5 mM F1,6dP 3mM PK 50nM 5min n1						1.4501	5800.4
			PEP 10 mM KCl 30 mM GDP 5 mM F1,6dP 3mM PK 50nM 5min n2						1.2921	5168.4	5376	300.12
			PEP 10 mM KCl 30 mM GDP 5 mM F1,6dP 3mM PK 50nM 5min n3						1.2898	5159.2
			PEP 25 mM KCl 30 mM GDP 5 mM 5min						0.1214
			PEP 25 mM KCl 30 mM GDP 5 mM F1,6dP 3mM PK 50nM 5min n1						1.4608	5843.2
			PEP 25 mM KCl 30 mM GDP 5 mM F1,6dP 3mM PK 50nM 5min n2						1.6324	6529.6	6256.8	297.383
			PEP 25 mM KCl 30 mM GDP 5 mM F1,6dP 3mM PK 50nM 5min n3						1.5994	6397.6

## Sheet: Fig 2A FBP = 10 mM
Experimental conditions: temperature 37°C. GDP = 5 mM [pyruvate kinase] = 50 nM FBP = 10 mM										SA stands for specific activity
			Injection Name						Amount	SA	mean SA	Standard Deviation SA
									mM	iu/µmol	iu/µmol	iu/µmol
									A2D_Analog
			Selected Peak:						Pyruvate
			PEP 0.25 mM KCl 30 mM GDP 5 mM 5min						0
			PEP 0.25 mM KCl 30 mM GDP 5 mM F1,6dP 10mM PK 50nM 5min n1						0.111	444
			PEP 0.25 mM KCl 30 mM GDP 5 mM F1,6dP 10mM PK 50nM 5min n2						0.1131	452.4	436.667	16.6672
			PEP 0.25 mM KCl 30 mM GDP 5 mM F1,6dP 10mM PK 50nM 5min n3						0.1034	413.6
			PEP 0.5 mM KCl 30 mM GDP 5 mM 5min						0
			PEP 0.5 mM KCl 30 mM GDP 5 mM F1,6dP 10mM PK 50nM 5min n1						0.2344	937.6
			PEP 0.5 mM KCl 30 mM GDP 5 mM F1,6dP 10mM PK 50nM 5min n2						0.191	764	805.2	95.8204
			PEP 0.5 mM KCl 30 mM GDP 5 mM F1,6dP 10mM PK 50nM 5min n3						0.1785	714
			PEP 0.75 mM KCl 30 mM GDP 5 mM 5min						0
			PEP 0.75 mM KCl 30 mM GDP 5 mM F1,6dP 10mM PK 50nM 5min n1						0.2973	1189.2
			PEP 0.75 mM KCl 30 mM GDP 5 mM F1,6dP 10mM PK 50nM 5min n2						0.3121	1248.4	1219.73	24.2043
			PEP 0.75 mM KCl 30 mM GDP 5 mM F1,6dP 10mM PK 50nM 5min n3						0.3054	1221.6
			PEP 1 mM KCl 30 mM GDP 5 mM 5min						0
			PEP 1 mM KCl 30 mM GDP 5 mM F1,6dP 10mM PK 50nM 5min n1						0.4447	1778.8
			PEP 1 mM KCl 30 mM GDP 5 mM F1,6dP 10mM PK 50nM 5min n2						0.4277	1710.8	1731.2	33.7726
			PEP 1 mM KCl 30 mM GDP 5 mM F1,6dP 10mM PK 50nM 5min n3						0.426	1704
			PEP 2 mM KCl 30 mM GDP 5 mM 5min						0
			PEP 2 mM KCl 30 mM GDP 5 mM F1,6dP 10mM PK 50nM 5min n1						0.8452	3380.8
			PEP 2 mM KCl 30 mM GDP 5 mM F1,6dP 10mM PK 50nM 5min n2						0.8261	3304.4	3350.4	33.0833
			PEP 2 mM KCl 30 mM GDP 5 mM F1,6dP 10mM PK 50nM 5min n3						0.8415	3366
			PEP 5 mM KCl 30 mM GDP 5 mM 5min						0
			PEP 5 mM KCl 30 mM GDP 5 mM F1,6dP 10mM PK 50nM 5min n1						1.4815	5926
			PEP 5 mM KCl 30 mM GDP 5 mM F1,6dP 10mM PK 50nM 5min n2						1.5156	6062.4	5938.13	96.8905
			PEP 5 mM KCl 30 mM GDP 5 mM F1,6dP 10mM PK 50nM 5min n3						1.4565	5826
			PEP 10 mM KCl 30 mM GDP 5 mM 5min						0
			PEP 10 mM KCl 30 mM GDP 5 mM F1,6dP 10mM PK 50nM 5min n1						1.8653	7461.2
			PEP 10 mM KCl 30 mM GDP 5 mM F1,6dP 10mM PK 50nM 5min n2						1.7607	7042.8	7149.87	223.694
			PEP 10 mM KCl 30 mM GDP 5 mM F1,6dP 10mM PK 50nM 5min n3						1.7364	6945.6
			PEP 25 mM KCl 30 mM GDP 5 mM 5min						0
			PEP 25 mM KCl 30 mM GDP 5 mM F1,6dP 10mM PK 50nM 5min n1						1.8292	7316.8
			PEP 25 mM KCl 30 mM GDP 5 mM F1,6dP 10mM PK 50nM 5min n2						1.8224	7289.6	7390.13	123.443
			PEP 25 mM KCl 30 mM GDP 5 mM F1,6dP 10mM PK 50nM 5min n3						1.891	7564

## Sheet: Fig 2B FBP =0
Experimental conditions: temperature 37°C. ADP = 5 mM [pyruvate kinase] = 50nM FBP = 0										SA stands for specific activity
			Injection Name						Amount	SA	mean SA	Standard Deviation SA
									mM	iu/µmol	iu/µmol	iu/µmol
									A2D_Analog
			Selected Peak:						Pyruvate
			PEP 0,25 mM KCl 30 mM ADP 5 mM 5 min						0
			PEP 0,25 mM KCl 30 mM ADP 5 mM PK 50nM 5min n1						0.2012	804.8
			PEP 0,25 mM KCl 30 mM ADP 5 mM PK 50nM 5min n2						0.1604	641.6	689.2	82.1647
			PEP 0,25 mM KCl 30 mM ADP 5 mM PK 50nM 5min n3						0.1553	621.2
			PEP 0,5 mM KCl 30 mM ADP 5 mM 5min						0
			PEP 0,5 mM KCl 30 mM ADP 5 mM PK 50nM 5min n1						0.3895	1558
			PEP 0,5 mM KCl 30 mM ADP 5 mM PK 50nM 5min n2						0.458	1832	1657.73	123.654
			PEP 0,5 mM KCl 30 mM ADP 5 mM PK 50nM 5min n3						0.3958	1583.2
			PEP 0,75 mM KCl 30 mM ADP 5 mM 5min						0
			PEP 0,75 mM KCl 30 mM ADP 5 mM PK 50nM 5min n1						0.6727	2690.8
			PEP 0,75 mM KCl 30 mM ADP 5 mM PK 50nM 5min n2						0.5868	2347.2	2516.67	140.313
			PEP 0,75 mM KCl 30 mM ADP 5 mM PK 50nM 5min n3						0.628	2512
			PEP 1 mM KCl 30 mM ADP 5 mM 5min						0
			PEP 1 mM KCl 30 mM ADP 5 mM PK 50nM 5min n1						0.8693	3477.2
			PEP 1 mM KCl 30 mM ADP 5 mM PK 50nM 5min n2						0.8327	3330.8	3367.07	79.3744
			PEP 1 mM KCl 30 mM ADP 5 mM PK 50nM 5min n3						0.8233	3293.2
			PEP 2 mM KCl 30 mM ADP 5 mM 5min						0
			PEP 2 mM KCl 30 mM ADP 5 mM PK 50nM 5min n1						1.3648	5459.2
			PEP 2 mM KCl 30 mM ADP 5 mM PK 50nM 5min n2						1.3542	5416.8	5334.67	147.157
			PEP 2 mM KCl 30 mM ADP 5 mM PK 50nM 5min n3						1.282	5128
			PEP 5 mM KCl 30 mM ADP 5 mM 5min						0
			PEP 5 mM KCl 30 mM ADP 5 mM PK 50nM 5min n1						1.8826	7530.4
			PEP 5 mM KCl 30 mM ADP 5 mM PK 50nM 5min n2						1.9128	7651.2	7572.8	55.4987
			PEP 5 mM KCl 30 mM ADP 5 mM PK 50nM 5min n3						1.8842	7536.8
			PEP 10 mM KCl 30 mM ADP 5 mM 5min						0
			PEP 10 mM KCl 30 mM ADP 5 mM PK 50nM 5min n1						2.1585	8634
			PEP 10 mM KCl 30 mM ADP 5 mM PK 50nM 5min n2						2.0747	8298.8	8466.4	167.6
			PEP 10 mM KCl 30 mM ADP 5 mM PK 50nM 5min n3						xxxxxx	xxxxxx	Low Pressure Problem
			PEP 25 mM KCl 30 mM ADP 5 mM 5min						0
			PEP 25 mM KCl 30 mM ADP 5 mM PK 50nM 5min n1 ajout H2SO4 après compter 6min						2.7462	9154
			PEP 25 mM KCl 30 mM ADP 5 mM PK 50nM 5min n2 ajout H2SO4 après compter 6min						2.7408	9136	9012.89	186.978
			PEP 25 mM KCl 30 mM ADP 5 mM PK 50nM 5min n3 ajout H2SO4 après compter 6min						2.6246	8748.67

## Sheet: Fig 2B FBP = 0.5 mM
Experimental conditions: temperature 37°C. ADP = 5 mM [pyruvate kinase] = 50nM FBP = 0.5 mM
										SA stands for specific activity
			Injection Name						Amount	SA	mean SA	Standard Deviation SA
									mM	iu/µmol	iu/µmol	iu/µmol
									A2D_Analog
			Selected Peak:						Pyruvate
			PEP 0.25 mM KCl 30 mM ADP 5 mM 5min						0
			PEP 0.25 mM KCl 30 mM ADP 5 mM F1,6dP 0.5mM PK 50nM 8min n1						0.1865	621.667
			PEP 0.25 mM KCl 30 mM ADP 5 mM F1,6dP 0.5mM PK 50nM 8min n2						0.2301	767	674.444	65.6615
			PEP 0.25 mM KCl 30 mM ADP 5 mM F1,6dP 0.5mM PK 50nM 8min n3						0.1904	634.667
			PEP 0.5 mM KCl 30 mM ADP 5 mM 5min						0
			PEP 0.5 mM KCl 30 mM ADP 5 mM F1,6dP 0.5mM PK 50nM 5min n1						0.4353	1741.2
			PEP 0.5 mM KCl 30 mM ADP 5 mM F1,6dP 0.5mM PK 50nM 5min n2						0.489	1956	1750.93	163.607
			PEP 0.5 mM KCl 30 mM ADP 5 mM F1,6dP 0.5mM PK 50nM 5min n3						0.3889	1555.6
			PEP 0.75 mM KCl 30 mM ADP 5 mM 5min						0
			PEP 0.75 mM KCl 30 mM ADP 5 mM F1,6dP 0.5mM PK 50nM 5min n1						0.6576	2630.4
			PEP 0.75 mM KCl 30 mM ADP 5 mM F1,6dP 0.5mM PK 50nM 5min n2						0.683	2732	2699.6	48.9647
			PEP 0.75 mM KCl 30 mM ADP 5 mM F1,6dP 0.5mM PK 50nM 5min n3						0.6841	2736.4
			PEP 1 mM KCl 30 mM ADP 5 mM 5min						0
			PEP 1 mM KCl 30 mM ADP 5 mM F1,6dP 0.5mM PK 50nM 5min n1						0.8948	3579.2
			PEP 1 mM KCl 30 mM ADP 5 mM F1,6dP 0.5mM PK 50nM 5min n2						0.8751	3500.4	3499.07	65.9797
			PEP 1 mM KCl 30 mM ADP 5 mM F1,6dP 0.5mM PK 50nM 5min n3						0.8544	3417.6
			PEP 2 mM KCl 30 mM ADP 5 mM 5min						0
			PEP 2 mM KCl 30 mM ADP 5 mM F1,6dP 0.5mM PK 50nM 5min n1						1.3814	5525.6
			PEP 2 mM KCl 30 mM ADP 5 mM F1,6dP 0.5mM PK 50nM 5min n2						1.4394	5757.6	5633.2	95.4557
			PEP 2 mM KCl 30 mM ADP 5 mM F1,6dP 0.5mM PK 50nM 5min n3						1.4041	5616.4
			PEP 5 mM KCl 30 mM ADP 5 mM 5min						0
			PEP 5 mM KCl 30 mM ADP 5 mM F1,6dP 0.5mM PK 50nM 5min n1						1.9692	7876.8
			PEP 5 mM KCl 30 mM ADP 5 mM F1,6dP 0.5mM PK 50nM 5min n2						1.9101	7640.4	7700.8	126.475
			PEP 5 mM KCl 30 mM ADP 5 mM F1,6dP 0.5mM PK 50nM 5min n3						1.8963	7585.2
			PEP 10 mM KCl 30 mM ADP 5 mM 5min						0
			PEP 10 mM KCl 30 mM ADP 5 mM F1,6dP 0.5mM PK 50nM 5min n1						2.201	8804
			PEP 10 mM KCl 30 mM ADP 5 mM F1,6dP 0.5mM PK 50nM 5min n2						2.2179	8871.6	8836.4	27.6685
			PEP 10 mM KCl 30 mM ADP 5 mM F1,6dP 0.5mM PK 50nM 5min n3						2.2084	8833.6
			PEP 25 mM KCl 30 mM ADP 5 mM 5min						0
			PEP 25 mM KCl 30 mM ADP 5 mM F1,6dP 0.5mM PK 50nM 5min n1						2.3229	9291.6
			PEP 25 mM KCl 30 mM ADP 5 mM F1,6dP 0.5mM PK 50nM 5min n2						2.3873	9549.2	9622.4	304.414
			PEP 25 mM KCl 30 mM ADP 5 mM F1,6dP 0.5mM PK 50nM 5min n3						2.5066	10026.4

## Sheet: Fig 2B FBP = 3 mM
Experimental conditions: temperature 37°C. ADP = 5 mM [pyruvate kinase] = 50nM FBP = 3 mM										SA stands for specific activity
			Injection Name						Amount	SA	mean SA	Standard Deviation SA
									mM	iu/µmol	iu/µmol	iu/µmol
									A2D_Analog
			Selected Peak:						Pyruvate
			PEP 0.25 mM KCl 30 mM ADP 5 mM 5min						0
			PEP 0.25 mM KCl 30 mM ADP 5 mM F1,6dP 3mM PK 50nM 5min n1						0.1744	697.6
			PEP 0.25 mM KCl 30 mM ADP 5 mM F1,6dP 3mM PK 50nM 5min n2						0.2099	839.6	712.8	97.9181
			PEP 0.25 mM KCl 30 mM ADP 5 mM F1,6dP 3mM PK 50nM 5min n3						0.1503	601.2
			PEP 0.5 mM KCl 30 mM ADP 5 mM 5min						0
			PEP 0.5 mM KCl 30 mM ADP 5 mM F1,6dP 3mM PK 50nM 5min n1						0.4185	1674
			PEP 0.5 mM KCl 30 mM ADP 5 mM F1,6dP 3mM PK 50nM 5min n2						0.4446	1778.4	1721.07	43.235
			PEP 0.5 mM KCl 30 mM ADP 5 mM F1,6dP 3mM PK 50nM 5min n3						0.4277	1710.8
			PEP 0.75 mM KCl 30 mM ADP 5 mM 5min						0
			PEP 0.75 mM KCl 30 mM ADP 5 mM F1,6dP 3mM PK 50nM 5min n1						0.6904	2761.6
			PEP 0.75 mM KCl 30 mM ADP 5 mM F1,6dP 3mM PK 50nM 5min n2						0.6391	2556.4	2620.67	99.7834
			PEP 0.75 mM KCl 30 mM ADP 5 mM F1,6dP 3mM PK 50nM 5min n3						0.636	2544
			PEP 1 mM KCl 30 mM ADP 5 mM 5min						0
			PEP 1 mM KCl 30 mM ADP 5 mM F1,6dP 3mM PK 50nM 5min n1						0.8296	3318.4
			PEP 1 mM KCl 30 mM ADP 5 mM F1,6dP 3mM PK 50nM 5min n2						0.8254	3301.6	3274.53	50.6242
			PEP 1 mM KCl 30 mM ADP 5 mM F1,6dP 3mM PK 50nM 5min n3						0.8009	3203.6
			PEP 2 mM KCl 30 mM ADP 5 mM 5min						0
			PEP 2 mM KCl 30 mM ADP 5 mM F1,6dP 3mM PK 50nM 5min n1						1.4558	5823.2
			PEP 2 mM KCl 30 mM ADP 5 mM F1,6dP 3mM PK 50nM 5min n2						1.4612	5844.8	5834	10.8
			PEP 2 mM KCl 30 mM ADP 5 mM F1,6dP 3mM PK 50nM 5min n3						xxxxxx	xxxxxx	Leak problem
			PEP 5 mM KCl 30 mM ADP 5 mM 5min						0
			PEP 5 mM KCl 30 mM ADP 5 mM F1,6dP 3mM PK 50nM 5min n1						2.0253	8101.2
			PEP 5 mM KCl 30 mM ADP 5 mM F1,6dP 3mM PK 50nM 5min n2						2.063	8252	8095.33	130.379
			PEP 5 mM KCl 30 mM ADP 5 mM F1,6dP 3mM PK 50nM 5min n3						1.9832	7932.8
			PEP 10 mM KCl 30 mM ADP 5 mM 5min						0
			PEP 10 mM KCl 30 mM ADP 5 mM F1,6dP 3mM PK 50nM 5min n1						2.1747	8698.8
			PEP 10 mM KCl 30 mM ADP 5 mM F1,6dP 3mM PK 50nM 5min n2						2.1635	8654	8719.47	63.5923
			PEP 10 mM KCl 30 mM ADP 5 mM F1,6dP 3mM PK 50nM 5min n3						2.2014	8805.6
			PEP 25 mM KCl 30 mM ADP 5 mM 5min						0
			PEP 25 mM KCl 30 mM ADP 5 mM F1,6dP 3mM PK 50nM 5min n1						2.3493	9397.2
			PEP 25 mM KCl 30 mM ADP 5 mM F1,6dP 3mM PK 50nM 5min n2						2.4932	9972.8	9546.27	306.126
			PEP 25 mM KCl 30 mM ADP 5 mM F1,6dP 3mM PK 50nM 5min n3						2.3172	9268.8

## Sheet: Fig 2B FBP = 10 mM
Experimental conditions: temperature 37°C. ADP = 5 mM [pyruvate kinase] = 50nM FBP = 10 mM										SA stands for specific activity
			Injection Name						Amount	SA	mean SA	Standard Deviation SA
									mM	iu/µmol	iu/µmol	iu/µmol
									A2D_Analog
			Selected Peak:						Pyruvate
			PEP 0.25 mM KCl 30 mM ADP 5 mM 5min						0
			PEP 0.25 mM KCl 30 mM ADP 5 mM F1,6dP 10mM PK 50nM 5min n1						0.232	928
			PEP 0.25 mM KCl 30 mM ADP 5 mM F1,6dP 10mM PK 50nM 5min n2						0.1524	609.6	789.6	133.273
			PEP 0.25 mM KCl 30 mM ADP 5 mM F1,6dP 10mM PK 50nM 5min n3						0.2078	831.2
			PEP 0.5 mM KCl 30 mM ADP 5 mM 5min						0
			PEP 0.5 mM KCl 30 mM ADP 5 mM F1,6dP 10mM PK 50nM 5min n1						0.4455	1782
			PEP 0.5 mM KCl 30 mM ADP 5 mM F1,6dP 10mM PK 50nM 5min n2						0.3789	1515.6	1667.07	111.783
			PEP 0.5 mM KCl 30 mM ADP 5 mM F1,6dP 10mM PK 50nM 5min n3						0.4259	1703.6
			PEP 0.75 mM KCl 30 mM ADP 5 mM 5min						0
			PEP 0.75 mM KCl 30 mM ADP 5 mM F1,6dP 10mM PK 50nM 5min n1						0.6347	2538.8
			PEP 0.75 mM KCl 30 mM ADP 5 mM F1,6dP 10mM PK 50nM 5min n2						0.6454	2581.6	2539.87	33.6481
			PEP 0.75 mM KCl 30 mM ADP 5 mM F1,6dP 10mM PK 50nM 5min n3						0.6248	2499.2
			PEP 1 mM KCl 30 mM ADP 5 mM 5min						0
			PEP 1 mM KCl 30 mM ADP 5 mM F1,6dP 10mM PK 50nM 5min n1						0.7922	3168.8
			PEP 1 mM KCl 30 mM ADP 5 mM F1,6dP 10mM PK 50nM 5min n2						0.8095	3238	3169.33	55.8496
			PEP 1 mM KCl 30 mM ADP 5 mM F1,6dP 10mM PK 50nM 5min n3						0.7753	3101.2
			PEP 2 mM KCl 30 mM ADP 5 mM 5min						0
			PEP 2 mM KCl 30 mM ADP 5 mM F1,6dP 10mM PK 50nM 5min n1						1.3303	5321.2
			PEP 2 mM KCl 30 mM ADP 5 mM F1,6dP 10mM PK 50nM 5min n2						1.395	5580	5329.6	201.109
			PEP 2 mM KCl 30 mM ADP 5 mM F1,6dP 10mM PK 50nM 5min n3						1.2719	5087.6
			PEP 5 mM KCl 30 mM ADP 5 mM 5min						0
			PEP 5 mM KCl 30 mM ADP 5 mM F1,6dP 10mM PK 50nM 5min n1						1.9084	7633.6
			PEP 5 mM KCl 30 mM ADP 5 mM F1,6dP 10mM PK 50nM 5min n2						1.8927	7570.8	7747.6	207.219
			PEP 5 mM KCl 30 mM ADP 5 mM F1,6dP 10mM PK 50nM 5min n3						2.0096	8038.4
			PEP 10 mM KCl 30 mM ADP 5 mM 5min						0
			PEP 10 mM KCl 30 mM ADP 5 mM F1,6dP 10mM PK 50nM 5min n1						2.246	8984
			PEP 10 mM KCl 30 mM ADP 5 mM F1,6dP 10mM PK 50nM 5min n2						2.1508	8603.2	8694.93	208.898
			PEP 10 mM KCl 30 mM ADP 5 mM F1,6dP 10mM PK 50nM 5min n3						2.1244	8497.6
			PEP 25 mM KCl 30 mM ADP 5 mM 5min						0
			PEP 25 mM KCl 30 mM ADP 5 mM F1,6dP 10mM PK 50nM 5min n1						2.1744	8697.6
			PEP 25 mM KCl 30 mM ADP 5 mM F1,6dP 10mM PK 50nM 5min n2						2.2353	8941.2	9009.6	286.779
			PEP 25 mM KCl 30 mM ADP 5 mM F1,6dP 10mM PK 50nM 5min n3						2.3475	9390

## Sheet: Fig 2C FBP = 0
Experimental conditions: temperature 37°C . PEP = 10 mM [Pyruvate kinase] = 100 nM FBP = 0										SA stands for specific activity
			Injection Name						Amount	SA	mean SA	Standard Deviation SA
									mM	iu/µmol	iu/µmol	iu/µmol
									A2D_Analog
			Selected Peak:						Pyruvate
			PEP 10 mM KCl 30 mM GDP 0.25 mM 5min						0
			PEP 10 mM KCl 30 mM GDP 0.25 mM PK 0.1µM 5min n1						0.1025	205
			PEP 10 mM KCl 30 mM GDP 0.25 mM PK 0.1µM 5min n2						0.1201	240.2	234.6	22.2375
			PEP 10 mM KCl 30 mM GDP 0.25 mM PK 0.1µM 5min n3						0.1293	258.6
			PEP 10 mM KCl 30 mM GDP 0.5 mM 5min						0
			PEP 10 mM KCl 30 mM GDP 0.5 mM PK 0.1µM 5min n1						0.1507	301.4
			PEP 10 mM KCl 30 mM GDP 0.5 mM PK 0.1µM 5min n2						0.1899	379.8	358.2	40.5456
			PEP 10 mM KCl 30 mM GDP 0.5 mM PK 0.1µM 5min n3						0.1967	393.4
			PEP 10 mM KCl 30 mM GDP 0.75 mM 5min						0
			PEP 10 mM KCl 30 mM GDP 0.75 mM PK 0.1µM 5min n1						0.2173	434.6
			PEP 10 mM KCl 30 mM GDP 0.75 mM PK 0.1µM 5min n2						0.1886	377.2	401.4	24.2822
			PEP 10 mM KCl 30 mM GDP 0.75 mM PK 0.1µM 5min n3						0.1962	392.4
			PEP 10 mM KCl 30 mM GDP 1 mM 5min						0
			PEP 10 mM KCl 30 mM GDP 1 mM PK 0.1µM 5min n1						0.2377	475.4
			PEP 10 mM KCl 30 mM GDP 1 mM PK 0.1µM 5min n2						0.2313	462.6	504.4	50.3351
			PEP 10 mM KCl 30 mM GDP 1 mM PK 0.1µM 5min n3						0.2876	575.2
			PEP 10 mM KCl 30 mM GDP 2 mM 5min						0
			PEP 10 mM KCl 30 mM GDP 2 mM PK 0.1µM 5min n1						0.3511	702.2
			PEP 10 mM KCl 30 mM GDP 2 mM PK 0.1µM 5min n2						0.3002	600.4	681.2	59.2893
			PEP 10 mM KCl 30 mM GDP 2 mM PK 0.1µM 5min n3						0.3705	741
			PEP 10 mM KCl 30 mM GDP 5 mM 5min						0
			PEP 10 mM KCl 30 mM GDP 5 mM PK 0.1µM 5min n1						0.4649	929.8
			PEP 10 mM KCl 30 mM GDP 5 mM PK 0.1µM 5min n2						0.4621	924.2	909.733	24.5255
			PEP 10 mM KCl 30 mM GDP 5 mM PK 0.1µM 5min n3						0.4376	875.2
			PEP 10 mM KCl 30 mM GDP 10 mM 5min						0
			PEP 10 mM KCl 30 mM GDP 10 mM PK 0.1µM 5min n1						0.3904	780.8
			PEP 10 mM KCl 30 mM GDP 10 mM PK 0.1µM 5min n2						0.4756	951.2	833.6	83.2999
			PEP 10 mM KCl 30 mM GDP 10 mM PK 0.1µM 5min n3						0.3844	768.8

## Sheet: Fig 2C FBP = 0.5 mM
Experimental conditions: temperature 37°C . PEP = 10 mM [Pyruvate kinase] = 100 nM FBP = 0.5 mM
										SA stands for specific activity
			Injection Name						Amount	SA	mean SA	Standard Deviation SA
									mM	iu/µmol	iu/µmol	iu/µmol
									A2D_Analog
			Selected Peak:						Pyruvate
			PEP 10 mM F1,6dP 0.5 mM KCl 30 mM GDP 0.25 mM 5min						0
			PEP 10 mM F1,6dP 0.5 mM KCl 30 mM GDP 0.25 mM PK 0.1µM 5min n1						0.1804	360.8
			PEP 10 mM F1,6dP 0.5 mM KCl 30 mM GDP 0.25 mM PK 0.1µM 5min n2						0.1569	313.8	333.267	20.0175
			PEP 10 mM F1,6dP 0.5 mM KCl 30 mM GDP 0.25 mM PK 0.1µM 5min n3						0.1626	325.2
			PEP 10 mM F1,6dP 0.5 mM KCl 30 mM GDP 0.5 mM 5min						0
			PEP 10 mM F1,6dP 0.5 mM KCl 30 mM GDP 0.5 mM PK 0.1µM 5min n1						0.3423	684.6
			PEP 10 mM F1,6dP 0.5 mM KCl 30 mM GDP 0.5 mM PK 0.1µM 5min n2						0.3608	721.6	751.4	69.9567
			PEP 10 mM F1,6dP 0.5 mM KCl 30 mM GDP 0.5 mM PK 0.1µM 5min n3						0.424	848
			PEP 10 mM F1,6dP 0.5 mM KCl 30 mM GDP 0.75 mM 5min						0
			PEP 10 mM F1,6dP 0.5 mM KCl 30 mM GDP 0.75 mM PK 0.1µM 5min n1						0.4997	999.4
			PEP 10 mM F1,6dP 0.5 mM KCl 30 mM GDP 0.75 mM PK 0.1µM 5min n2						0.507	1014	983.467	33.3931
			PEP 10 mM F1,6dP 0.5 mM KCl 30 mM GDP 0.75 mM PK 0.1µM 5min n3						0.4685	937
			PEP 10 mM F1,6dP 0.5 mM KCl 30 mM GDP 1 mM 5min						0
			PEP 10 mM F1,6dP 0.5 mM KCl 30 mM GDP 1 mM PK 0.1µM 5min n1						0.6197	1239.4
			PEP 10 mM F1,6dP 0.5 mM KCl 30 mM GDP 1 mM PK 0.1µM 5min n2						0.5966	1193.2	1180.27	54.3373
			PEP 10 mM F1,6dP 0.5 mM KCl 30 mM GDP 1 mM PK 0.1µM 5min n3						0.5541	1108.2
			PEP 10 mM F1,6dP 0.5 mM KCl 30 mM GDP 2 mM 5min						0
			PEP 10 mM F1,6dP 0.5 mM KCl 30 mM GDP 2 mM PK 0.1µM 5min n1						0.8546	1709.2
			PEP 10 mM F1,6dP 0.5 mM KCl 30 mM GDP 2 mM PK 0.1µM 5min n2						0.8853	1770.6	1743.87	25.6865
			PEP 10 mM F1,6dP 0.5 mM KCl 30 mM GDP 2 mM PK 0.1µM 5min n3						0.8759	1751.8
			PEP 10 mM F1,6dP 0.5 mM KCl 30 mM GDP 5 mM 5min						0
			PEP 10 mM F1,6dP 0.5 mM KCl 30 mM GDP 5 mM PK 0.1µM 5min n1						1.2292	2458.4
			PEP 10 mM F1,6dP 0.5 mM KCl 30 mM GDP 5 mM PK 0.1µM 5min n2						1.1287	2257.4	2278.87	138.658
			PEP 10 mM F1,6dP 0.5 mM KCl 30 mM GDP 5 mM PK 0.1µM 5min n3						1.0604	2120.8
			PEP 10 mM F1,6dP 0.5 mM KCl 30 mM GDP 10 mM 5min						0
			PEP 10 mM F1,6dP 0.5 mM KCl 30 mM GDP 10 mM PK 0.1µM 5min n1						1.1216	2243.2
			PEP 10 mM F1,6dP 0.5 mM KCl 30 mM GDP 10 mM PK 0.1µM 5min n2						1.058	2116	2158.07	60.1997
			PEP 10 mM F1,6dP 0.5 mM KCl 30 mM GDP 10 mM PK 0.1µM 5min n3						1.0575	2115

[truncated: 42 more sheets: Fig 2C FBP = 3 mM, Fig 2C FBP = 10 mM, Fig 2D FBP = 0, Fig 2D FBP = 0.5 mM, Fig 2D FBP = 3 mM, Fig 2D FBP = 10 mM, Fig 4A, Fig 4B, Fig 4C, Fig 4D, Fig 4E, Fig 6A, Fig 6B, Fig S2A GTP, Fig S2A ATP, Fig S2B GTP, Fig S2B ATP, Fig S2C, Fig S2D, Fig S2E …]
